# Supplementary material for: The Inhibitory Effects of NCT503 and Exogenous Serine on High-Selenium Induced Insulin Resistance in Mice
Source: Nutrients. 2025 Jan 16;17(2):311. doi: 10.3390/nu17020311 (PMC11767638; doi:10.3390/nu17020311)
Supplement: Supplementary file 1 [file nutrients-17-00311-s001.zip]

Archive with 1 entries (1 files):
- nutrients-3310011-supplementary.pdf
